# Supplementary material for: Defining the Subtypes of Long COVID and Risk Factors for Prolonged Disease: Population-Based Case-Crossover Study
Source: JMIR Public Health Surveill. 2024 Apr 30;10:e49841. doi: 10.2196/49841 (PMC11094603; doi:10.2196/49841)
Supplement: Multimedia Appendix 2 [file publichealth_v10i1e49841_app2.xlsx]

## Sheet: supplementary_table_1 (002)
Type	Before_Count	After_Count	Before_Null	After_Null	Before_Odds	After_Odds	Odds_Ratio	Ln(OR)	Upper 95% CI	Lower 95% CI
Cardiology	434268	471422	2502916	2465762	0.173505	0.191187	1.10191	0.0970474	1.10686	1.09698
Dentistry	33900	39735	1067544	1061709	0.0317551	0.0374255	1.17857	0.164298	1.19606	1.16132
Dermatology	15772	19228	1819968	1816512	0.00866609	0.0105851	1.22144	0.200032	1.24756	1.19587
Endocrinology	202042	219631	3469438	3451849	0.0582348	0.0636271	1.0926	0.0885559	1.09942	1.08582
Gastroenterology	118081	135350	6123435	6106166	0.0192835	0.0221661	1.14949	0.139317	1.15859	1.14046
General Internal Medicine	131829	146215	969615	955229	0.13596	0.153068	1.12583	0.11852	1.13483	1.1169
Hematology	53777	67279	2883407	2869905	0.0186505	0.0234429	1.25696	0.228696	1.27144	1.24264
Infectious Disease	25741	36292	5848627	5838076	0.0044012	0.00621643	1.41244	0.345318	1.43524	1.39
Nephrology	103404	126263	2099484	2076625	0.0492521	0.060802	1.23451	0.210671	1.24497	1.22413
Neurology	188689	228918	6052827	6012598	0.0311737	0.0380731	1.22132	0.199932	1.22891	1.21377
Oncology	10008	11836	1458584	1456756	0.00686145	0.0081249	1.18414	0.169015	1.2162	1.15292
Ophthalmology	159234	179558	3879394	3859070	0.0410461	0.0465288	1.13357	0.125376	1.14141	1.12579
Otolaryngology	29734	33223	1438858	1435369	0.020665	0.023146	1.12006	0.113379	1.13791	1.10248
Psychiatry / Psychology	144816	158332	1323776	1310260	0.109396	0.12084	1.10461	0.0994928	1.11295	1.09633
Pulmonary	105513	136936	6870299	6838876	0.0153578	0.0200232	1.30377	0.265264	1.31438	1.29326
Rheumatology	19598	20942	714698	713354	0.0274214	0.0293571	1.07059	0.0682115	1.09195	1.04965
Urology	56843	64642	2146045	2138246	0.0264873	0.0302313	1.14135	0.132212	1.15447	1.12838
