# Supplementary material for: Defining the Subtypes of Long COVID and Risk Factors for Prolonged Disease: Population-Based Case-Crossover Study
Source: JMIR Public Health Surveill. 2024 Apr 30;10:e49841. doi: 10.2196/49841 (PMC11094603; doi:10.2196/49841)
Supplement: Multimedia Appendix 3 [file publichealth_v10i1e49841_app3.xlsx]

## Sheet: supplementary_table_2
ICD.10.CM.Code	ICD.10.Description	Functional.Group.Description	Medical.Specialty
A04.72	Enterocolitis due to Clostridium difficile, not specified as recurrent	Enterocolitis	Gastroenterology
A41.89	Other specified sepsis	Sepsis	Infectious Diseases
A41.9	Sepsis, unspecified organism	Sepsis	Infectious Diseases
B37.0	Candidal stomatitis	Thrush	Infectious Diseases
B94.8	Sequelae of other specified infectious and parasitic diseases	Infectious Sequelae	Infectious Diseases
B95.2	Enterococcus as the cause of diseases classified elsewhere	Enterococcus	Infectious Diseases
B95.61	Methicillin susceptible Staphylococcus aureus infection as the cause of diseases classified elsewhere	MSSA	Infectious Diseases
B95.62	Methicillin resistant Staphylococcus aureus infection as the cause of diseases classified elsewhere	MRSA	Infectious Diseases
B95.7	Other staphylococcus as the cause of diseases classified elsewhere	MSSA	Infectious Diseases
B96.1	Klebsiella pneumoniae [K. pneumoniae] as the cause of diseases classified elsewhere	Klebsiella	Infectious Diseases
B96.20	Unspecified Escherichia coli [E. coli] as the cause of diseases classified elsewhere	E. Coli	Infectious Diseases
B96.4	Proteus (mirabilis) (morganii) as the cause of diseases classified elsewhere	Proteus	Infectious Diseases
B96.5	Pseudomonas (aeruginosa) (mallei) (pseudomallei) as the cause of diseases classified elsewhere	Pseudomonas	Infectious Diseases
C34.90	Malignant neoplasm of unspecified part of unspecified bronchus or lung	Malignant Neoplasm of Lung	Oncology
C78.7	Secondary malignant neoplasm of liver and intrahepatic bile duct	Malignant Neoplasm of Liver	Oncology
C79.51	Secondary malignant neoplasm of bone	Malignant Neoplasm of Bone	Oncology
D22.9	Melanocytic nevi, unspecified	Melanocytic Nevi	Dermatology
D50.0	Iron deficiency anemia secondary to blood loss (chronic)	Anemia	Hematology
D50.9	Iron deficiency anemia, unspecified	Anemia	Hematology
D53.9	Nutritional anemia, unspecified	Anemia	Hematology
D61.818	Other pancytopenia	Pancytopenia	Hematology
D62	Acute posthemorrhagic anemia	Anemia	Hematology
D63.0	Anemia in neoplastic disease	Anemia	Hematology
D63.1	Anemia in chronic kidney disease	Anemia	Hematology
D63.8	Anemia in other chronic diseases classified elsewhere	Anemia	Hematology
D64.89	Other specified anemias	Anemia	Hematology
D64.9	Anemia, unspecified	Anemia	Hematology
D69.59	Other secondary thrombocytopenia	Thrombocytopenia	Hematology
D69.6	Thrombocytopenia, unspecified	Thrombocytopenia	Hematology
D72.829	Elevated white blood cell count, unspecified	Abnormal White Blood Cell Count	Hematology
E03.9	Hypothyroidism, unspecified	Hypothyroidism	Endocrinology
E11.22	Type 2 diabetes mellitus with diabetic chronic kidney disease	Type 2 Diabetes Mellitus	Endocrinology
E11.3291	Type 2 diabetes mellitus with mild nonproliferative diabetic retinopathy without macular edema, right eye	Type 2 Diabetes Mellitus	Endocrinology
E11.36	Type 2 diabetes mellitus with diabetic cataract	Type 2 Diabetes Mellitus	Endocrinology
E11.40	Type 2 diabetes mellitus with diabetic neuropathy, unspecified	Type 2 Diabetes Mellitus	Endocrinology
E11.42	Type 2 diabetes mellitus with diabetic polyneuropathy	Type 2 Diabetes Mellitus	Endocrinology
E11.51	Type 2 diabetes mellitus with diabetic peripheral angiopathy without gangrene	Type 2 Diabetes Mellitus	Endocrinology
E11.649	Type 2 diabetes mellitus with hypoglycemia without coma	Type 2 Diabetes Mellitus	Endocrinology
E11.65	Type 2 diabetes mellitus with hyperglycemia	Type 2 Diabetes Mellitus	Endocrinology
E11.9	Type 2 diabetes mellitus without complications	Type 2 Diabetes Mellitus	Endocrinology
E43	Unspecified severe protein-calorie malnutrition	Malnutrition	Endocrinology
E44.0	Moderate protein-calorie malnutrition	Malnutrition	Endocrinology
E46	Unspecified protein-calorie malnutrition	Malnutrition	Endocrinology
E53.8	Deficiency of other specified B group vitamins	Vitamin Deficiency	General Internal Medicine
E55.9	Vitamin D deficiency, unspecified	Vitamin Deficiency	General Internal Medicine
E63.9	Nutritional deficiency, unspecified	Malnutrition	Endocrinology
E66.9	Obesity, unspecified	Obesity	Endocrinology
E78.2	Mixed hyperlipidemia	Hyperlipidemia	Cardiology
E78.5	Hyperlipidemia, unspecified	Hyperlipidemia	Cardiology
E83.39	Other disorders of phosphorus metabolism	Phosphorus Metabolism Disorder	Endocrinology
E83.42	Hypomagnesemia	Disorders of Fluid, Electrolyte and Acid-Base Balance	Nephrology
E83.52	Hypercalcemia	Disorders of Fluid, Electrolyte and Acid-Base Balance	Nephrology
E86.1	Hypovolemia	Dehydration	Nephrology
E87.0	Hyperosmolality and hypernatremia	Disorders of Fluid, Electrolyte and Acid-Base Balance	Nephrology
E87.1	Hypo-osmolality and hyponatremia	Disorders of Fluid, Electrolyte and Acid-Base Balance	Nephrology
E87.2	Acidosis	Disorders of Fluid, Electrolyte and Acid-Base Balance	Nephrology
E87.20	Acidosis, unspecified	Disorders of Fluid, Electrolyte and Acid-Base Balance	Nephrology
E87.3	Alkalosis	Disorders of Fluid, Electrolyte and Acid-Base Balance	Nephrology
E87.4	Mixed disorder of acid-base balance	Disorders of Fluid, Electrolyte and Acid-Base Balance	Nephrology
E87.5	Hyperkalemia	Disorders of Fluid, Electrolyte and Acid-Base Balance	Nephrology
E87.6	Hypokalemia	Disorders of Fluid, Electrolyte and Acid-Base Balance	Nephrology
E87.70	Fluid overload, unspecified	Disorders of Fluid, Electrolyte and Acid-Base Balance	Nephrology
E87.8	Other disorders of electrolyte and fluid balance, not elsewhere classified	Disorders of Fluid, Electrolyte and Acid-Base Balance	Nephrology
E88.09	Other disorders of plasma-protein metabolism, not elsewhere classified	MGUS	Hematology
F01.50	Vascular dementia, unspecified severity, without behavioral disturbance, psychotic disturbance, mood disturbance, and anxiety	Dementia	Neurology
F02.80	Dementia in other diseases classified elsewhere, unspecified severity, without behavioral disturbance, psychotic disturbance, mood disturbance, and anxiety	Dementia	Neurology
F03.90	Unspecified dementia, unspecified severity, without behavioral disturbance, psychotic disturbance, mood disturbance, and anxiety	Dementia	Neurology
F05	Delirium due to known physiological condition	Delirium	Neurology
F09	Unspecified mental disorder due to known physiological condition	Mental Disorder	Psychiatry / Psychology
F32.A	Depression, unspecified	Mental Disorder	Psychiatry / Psychology
F41.1	Generalized anxiety disorder	Mental Disorder	Psychiatry / Psychology
F41.9	Anxiety disorder, unspecified	Mental Disorder	Psychiatry / Psychology
F43.12	Post-traumatic stress disorder, chronic	Mental Disorder	Psychiatry / Psychology
G30.9	Alzheimer's disease, unspecified	Dementia	Neurology
G31.84	Mild cognitive impairment of uncertain or unknown etiology	Dementia	Neurology
G40.909	Epilepsy, unspecified, not intractable, without status epilepticus	Seizure Disorder	Neurology
G47.00	Insomnia, unspecified	Sleep Disorders	General Internal Medicine
G47.33	Obstructive sleep apnea (adult) (pediatric)	Sleep Disorders	General Internal Medicine
G62.9	Polyneuropathy, unspecified	Neuropathy	Neurology
G89.18	Other acute postprocedural pain	Neuropathy	Neurology
G89.29	Other chronic pain	Neuropathy	Neurology
G89.3	Neoplasm related pain (acute) (chronic)	Neuropathy	Neurology
G89.4	Chronic pain syndrome	Neuropathy	Neurology
G92.8	Other toxic encephalopathy	Encephalopathy	Neurology
G93.3	Postviral fatigue syndrome	Fatigue	Endocrinology
G93.40	Encephalopathy, unspecified	Encephalopathy	Neurology
G93.41	Metabolic encephalopathy	Encephalopathy	Neurology
G93.49	Other encephalopathy	Encephalopathy	Neurology
H04.123	Dry eye syndrome of bilateral lacrimal glands	Dry Eye Syndrome	Ophthalmology
H10.45	Other chronic allergic conjunctivitis	Conjunctivitis	Ophthalmology
H25.012	Cortical age-related cataract, left eye	Cataracts	Ophthalmology
H25.11	Age-related nuclear cataract, right eye	Cataracts	Ophthalmology
H25.12	Age-related nuclear cataract, left eye	Cataracts	Ophthalmology
H25.13	Age-related nuclear cataract, bilateral	Cataracts	Ophthalmology
H25.811	Combined forms of age-related cataract, right eye	Cataracts	Ophthalmology
H25.812	Combined forms of age-related cataract, left eye	Cataracts	Ophthalmology
H25.813	Combined forms of age-related cataract, bilateral	Cataracts	Ophthalmology
H26.9	Unspecified cataract	Cataracts	Ophthalmology
H35.372	Puckering of macula, left eye	Retinopathy	Ophthalmology
H35.373	Puckering of macula, bilateral	Retinopathy	Ophthalmology
H40.013	Open angle with borderline findings, low risk, bilateral	Open Angle with Borderline Findings	Ophthalmology
H43.813	Vitreous degeneration, bilateral	Vitreous Degeneration	Ophthalmology
H52.03	Hypermetropia, bilateral	Hypermetropia	Ophthalmology
H52.13	Myopia, bilateral	Myopia	Ophthalmology
H52.203	Unspecified astigmatism, bilateral	Astigmatism	Ophthalmology
H52.223	Regular astigmatism, bilateral	Astigmatism	Ophthalmology
H52.4	Presbyopia	Presbyopia	Ophthalmology
H52.7	Unspecified disorder of refraction	Unspecified Disorder of Refraction	Ophthalmology
H61.23	Impacted cerumen, bilateral	Impacted Cerumen	Otolaryngology
H90.3	Sensorineural hearing loss, bilateral	Sensorineural Hearing Loss	Otolaryngology
H90.A22	Sensorineural hearing loss, unilateral, left ear, with restricted hearing on the contralateral side	Sensorineural Hearing Loss	Otolaryngology
H93.13	Tinnitus, bilateral	Tinnitus	Neurology
I10	Essential (primary) hypertension	Hypertension	Cardiology
I11.0	Hypertensive heart disease with heart failure	Heart Failure Diastolic Dysfunction	Cardiology
I12.0	Hypertensive chronic kidney disease with stage 5 chronic kidney disease or end stage renal disease	Chronic Kidney Disease	Nephrology
I12.9	Hypertensive chronic kidney disease with stage 1 through stage 4 chronic kidney disease, or unspecified chronic kidney disease	Chronic Kidney Disease	Nephrology
I13.0	Hypertensive heart and chronic kidney disease with heart failure and stage 1 through stage 4 chronic kidney disease, or unspecified chronic kidney disease	Chronic Kidney Disease	Nephrology
I13.2	Hypertensive heart and chronic kidney disease with heart failure and with stage 5 chronic kidney disease, or end stage renal disease	Chronic Kidney Disease	Nephrology
I21.A1	Myocardial infarction type 2	Cardiovascular Disease	Cardiology
I24.8	Other forms of acute ischemic heart disease	Cardiovascular Disease	Cardiology
I25.10	Atherosclerotic heart disease of native coronary artery without angina pectoris	Cardiovascular Disease	Cardiology
I25.2	Old myocardial infarction	Cardiovascular Disease	Cardiology
I25.5	Ischemic cardiomyopathy	Cardiovascular Disease	Cardiology
I26.99	Other pulmonary embolism without acute cor pulmonale	Pulmonary Embolism without Acute Cor Pulmonale	Hematology
I27.20	Pulmonary hypertension, unspecified	Pulmonary Hypertension	Pulmonary
I27.82	Chronic pulmonary embolism	Valve Stenosis/Insufficiency	Cardiology
I34.0	Nonrheumatic mitral (valve) insufficiency	Valve Stenosis/Insufficiency	Cardiology
I35.0	Nonrheumatic aortic (valve) stenosis	Valve Stenosis/Insufficiency	Cardiology
I42.8	Other cardiomyopathies	Cardiovascular Disease	Cardiology
I42.9	Cardiomyopathy, unspecified	Cardiovascular Disease	Cardiology
I47.1	Supraventricular tachycardia	Cardiac Arrhythmia	Cardiology
I48.0	Paroxysmal atrial fibrillation	Cardiac Arrhythmia	Cardiology
I48.19	Other persistent atrial fibrillation	Cardiac Arrhythmia	Cardiology
I48.20	Chronic atrial fibrillation, unspecified	Cardiac Arrhythmia	Cardiology
I48.21	Permanent atrial fibrillation	Cardiac Arrhythmia	Cardiology
I48.3	Typical atrial flutter	Cardiac Arrhythmia	Cardiology
I48.91	Unspecified atrial fibrillation	Cardiac Arrhythmia	Cardiology
I48.92	Unspecified atrial flutter	Cardiac Arrhythmia	Cardiology
I49.3	Ventricular premature depolarization	Cardiac Arrhythmia	Cardiology
I50.20	Unspecified systolic (congestive) heart failure	Cardiovascular Disease	Cardiology
I50.22	Chronic systolic (congestive) heart failure	Cardiovascular Disease	Cardiology
I50.23	Acute on chronic systolic (congestive) heart failure	Cardiovascular Disease	Cardiology
I50.30	Unspecified diastolic (congestive) heart failure	Cardiovascular Disease	Cardiology
I50.32	Chronic diastolic (congestive) heart failure	Cardiovascular Disease	Cardiology
I50.33	Acute on chronic diastolic (congestive) heart failure	Cardiovascular Disease	Cardiology
I50.42	Chronic combined systolic (congestive) and diastolic (congestive) heart failure	Cardiovascular Disease	Cardiology
I50.9	Heart failure, unspecified	Cardiovascular Disease	Cardiology
I63.9	Cerebral infarction, unspecified	Cerebrovascular Disease	Neurology
I69.351	Hemiplegia and hemiparesis following cerebral infarction affecting right dominant side	Cerebrovascular Disease	Neurology
I69.354	Hemiplegia and hemiparesis following cerebral infarction affecting left non-dominant side	Cerebrovascular Disease	Neurology
I71.40	Abdominal aortic aneurysm, without rupture, unspecified	Cardiovascular Disease	Cardiology
I73.9	Peripheral vascular disease, unspecified	Peripheral Vascular Disease	Cardiology
I82.401	Acute embolism and thrombosis of unspecified deep veins of right lower extremity	Acute Embolism and Thrombosis	Hematology
I82.402	Acute embolism and thrombosis of unspecified deep veins of left lower extremity	Acute Embolism and Thrombosis	Hematology
I82.409	Acute embolism and thrombosis of unspecified deep veins of unspecified lower extremity	Acute Embolism and Thrombosis	Hematology
I82.890	Acute embolism and thrombosis of other specified veins	Acute Embolism and Thrombosis	Hematology
I95.1	Orthostatic hypotension	Hypotension	Cardiology
I95.89	Other hypotension	Hypotension	Cardiology
I95.9	Hypotension, unspecified	Hypotension	Cardiology
J09.X2	Influenza due to identified novel influenza A virus with other respiratory manifestations	Influenza	Infectious Diseases
J12.89	Other viral pneumonia	Viral Pneumonia	Infectious Diseases
J15.9	Unspecified bacterial pneumonia	Bacterial Pneumonia	Infectious Diseases
J16.8	Pneumonia due to other specified infectious organisms	Pneumonia	Pulmonary
J17	Pneumonia in diseases classified elsewhere	Pneumonia	Pulmonary
J18.8	Other pneumonia, unspecified organism	Pneumonia	Pulmonary
J18.9	Pneumonia, unspecified organism	Pneumonia	Pulmonary
J43.9	Emphysema, unspecified	Emphysema	Pulmonary
J44.0	Chronic obstructive pulmonary disease with (acute) lower respiratory infection	Chronic Obstructive Pulmonary Disease	Pulmonary
J44.9	Chronic obstructive pulmonary disease, unspecified	Chronic Obstructive Pulmonary Disease	Pulmonary
J45.909	Unspecified asthma, uncomplicated	Asthma	Pulmonary
J69.0	Pneumonitis due to inhalation of food and vomit	Pneumonia	Pulmonary
J80	Acute respiratory distress syndrome	Acute Respiratory Distress Syndrome	Pulmonary
J81.0	Acute pulmonary edema	Acute Pulmonary Edema	Pulmonary
J84.10	Pulmonary fibrosis, unspecified	Pulmonary Fibrosis	Pulmonary
J84.9	Interstitial pulmonary disease, unspecified	Interstitial Pulmonary Disease	Pulmonary
J90	Pleural effusion, not elsewhere classified	Pleural Effusion	Pulmonary
J91.8	Pleural effusion in other conditions classified elsewhere	Pleural Effusion	Pulmonary
J96.00	Acute respiratory failure, unspecified whether with hypoxia or hypercapnia	Respiratory Failure	Pulmonary
J96.01	Acute respiratory failure with hypoxia	Respiratory Failure	Pulmonary
J96.02	Acute respiratory failure with hypercapnia	Respiratory Failure	Pulmonary
J96.10	Chronic respiratory failure, unspecified whether with hypoxia or hypercapnia	Respiratory Failure	Pulmonary
J96.11	Chronic respiratory failure with hypoxia	Respiratory Failure	Pulmonary
J96.20	Acute and chronic respiratory failure, unspecified whether with hypoxia or hypercapnia	Respiratory Failure	Pulmonary
J96.21	Acute and chronic respiratory failure with hypoxia	Respiratory Failure	Pulmonary
J96.22	Acute and chronic respiratory failure with hypercapnia	Respiratory Failure	Pulmonary
J96.90	Respiratory failure, unspecified, unspecified whether with hypoxia or hypercapnia	Respiratory Failure	Pulmonary
J96.91	Respiratory failure, unspecified with hypoxia	Respiratory Failure	Pulmonary
J98.11	Atelectasis	Atelectasis	Pulmonary
J98.4	Other disorders of lung	Respiratory Disorders	Pulmonary
J98.8	Other specified respiratory disorders	Respiratory Disorders	Pulmonary
J98.9	Respiratory disorder, unspecified	Respiratory Disorders	Pulmonary
K02.3	Arrested dental caries	Dental Caries	Dentistry
K02.51	Dental caries on pit and fissure surface limited to enamel	Dental Caries	Dentistry
K02.52	Dental caries on pit and fissure surface penetrating into dentin	Dental Caries	Dentistry
K02.62	Dental caries on smooth surface penetrating into dentin	Dental Caries	Dentistry
K02.7	Dental root caries	Dental Caries	Dentistry
K03.0	Excessive attrition of teeth	Gingivitis	Dentistry
K05.00	Acute gingivitis, plaque induced	Gingivitis	Dentistry
K05.10	Chronic gingivitis, plaque induced	Gingivitis	Dentistry
K05.321	Chronic periodontitis, generalized, slight	Gingivitis	Dentistry
K05.322	Chronic periodontitis, generalized, moderate	Gingivitis	Dentistry
K06.010	Localized gingival recession, unspecified	Gingival Recession	Dentistry
K06.020	Generalized gingival recession, unspecified	Gingival Recession	Dentistry
K06.1	Gingival enlargement	Gingivitis	Dentistry
K08.499	Partial loss of teeth due to other specified cause, unspecified class	Esophagitis	Gastroenterology
K20.80	Other esophagitis without bleeding	Esophagitis	Gastroenterology
K20.90	Esophagitis, unspecified without bleeding	Esophagitis	Gastroenterology
K21.00	Gastro-esophageal reflux disease with esophagitis, without bleeding	Gastro-Esophageal Reflux Disease	Gastroenterology
K21.9	Gastro-esophageal reflux disease without esophagitis	Gastro-Esophageal Reflux Disease	Gastroenterology
K22.89	Other specified disease of esophagus	Esophagitis	Gastroenterology
K29.50	Unspecified chronic gastritis without bleeding	Gastritis	Gastroenterology
K29.70	Gastritis, unspecified, without bleeding	Gastritis	Gastroenterology
K31.7	Polyp of stomach and duodenum	Polyp of Stomach and Duodenum	Gastroenterology
K31.89	Other diseases of stomach and duodenum	Diseases of Stomach and Duodenum	Gastroenterology
K44.9	Diaphragmatic hernia without obstruction or gangrene	Diaphragmatic Hernia	Pulmonary
K56.7	Ileus, unspecified	Ileus	Gastroenterology
K57.30	Diverticulosis of large intestine without perforation or abscess without bleeding	Diverticulosis	Gastroenterology
K59.00	Constipation, unspecified	Constipation	Gastroenterology
K59.03	Drug induced constipation	Constipation	Gastroenterology
K59.09	Other constipation	Constipation	Gastroenterology
K74.60	Unspecified cirrhosis of liver	Cirrhosis of Liver	Gastroenterology
K76.0	Fatty (change of) liver, not elsewhere classified	Fatty Liver	Gastroenterology
K76.6	Portal hypertension	Portal Hypertension	Gastroenterology
K92.1	Melena	Melena	Gastroenterology
K92.2	Gastrointestinal hemorrhage, unspecified	Gastrointestinal Hemorrhage	Gastroenterology
L60.3	Nail dystrophy	Nail Dystrophy	Dermatology
L65.9	Nonscarring hair loss, unspecified	Nonscarring Hair Loss	Dermatology
L85.3	Xerosis cutis	Xerosis Cutis	Dermatology
L89.152	Pressure ulcer of sacral region, stage 2	Pressue ulcer	Dermatology
L89.153	Pressure ulcer of sacral region, stage 3	Pressue ulcer	Dermatology
L89.159	Pressure ulcer of sacral region, unspecified stage	Pressue ulcer	Dermatology
M10.9	Gout, unspecified	Gout	Rheumatology
M17.0	Bilateral primary osteoarthritis of knee	Osteoarthritis	Rheumatology
M54.2	Cervicalgia	Cervicalgia	Neurology
M54.50	Low back pain, unspecified	Lower Back Pain	Neurology
M62.81	Muscle weakness (generalized)	Muscle Weakness	Neurology
M81.0	Age-related osteoporosis without current pathological fracture	Osteoporosis	Endocrinology
M86.9	Osteomyelitis, unspecified	Osteomyelitis	Infectious Diseases
N13.8	Other obstructive and reflux uropathy	Obstructive and Reflux Uropathy	Urology
N13.9	Obstructive and reflux uropathy, unspecified	Uropathy	Urology
N17.0	Acute kidney failure with tubular necrosis	Acute Kidney Failure	Nephrology
N17.8	Other acute kidney failure	Acute Kidney Failure	Nephrology
N17.9	Acute kidney failure, unspecified	Acute Kidney Failure	Nephrology
N18.2	Chronic kidney disease, stage 2 (mild)	Chronic Kidney Disease	Nephrology
N18.30	Chronic kidney disease, stage 3 unspecified	Chronic Kidney Disease	Nephrology
N18.31	Chronic kidney disease, stage 3a	Chronic Kidney Disease	Nephrology
N18.32	Chronic kidney disease, stage 3b	Chronic Kidney Disease	Nephrology
N18.4	Chronic kidney disease, stage 4 (severe)	Chronic Kidney Disease	Nephrology
N18.6	End stage renal disease	Chronic Kidney Disease	Nephrology
N18.9	Chronic kidney disease, unspecified	Chronic Kidney Disease	Nephrology
N28.89	Other specified disorders of kidney and ureter	Chronic Kidney Disease	Nephrology
N31.9	Neuromuscular dysfunction of bladder, unspecified	Urinary Incontinence	Urology
N39.0	Urinary tract infection, site not specified	Urinary Tract Infection	Infectious Diseases
N40.0	Benign prostatic hyperplasia without lower urinary tract symptoms	Benign Prostatic Hyperplasia	Urology
N40.1	Benign prostatic hyperplasia with lower urinary tract symptoms	Benign Prostatic Hyperplasia	Urology
R00.0	Tachycardia, unspecified	Cardiac Arrhythmia	Cardiology
R00.2	Palpitations	Cardiac Arrhythmia	Cardiology
R04.0	Epistaxis	Epistaxis	Otolaryngology
R05.3	Chronic cough	Chronic Cough	Pulmonary
R06.00	Dyspnea, unspecified	Dyspnea	Pulmonary
R06.02	Shortness of breath	Dyspnea	Pulmonary
R06.03	Acute respiratory distress	Dyspnea	Pulmonary
R06.09	Other forms of dyspnea	Dyspnea	Pulmonary
R06.89	Other abnormalities of breathing	Abnormalities of Breathing	Pulmonary
R09.02	Hypoxemia	Dependence on Supplemental Oxygen	Pulmonary
R13.10	Dysphagia, unspecified	Dysphagia	Gastroenterology
R13.11	Dysphagia, oral phase	Dysphagia	Gastroenterology
R13.12	Dysphagia, oropharyngeal phase	Dysphagia	Gastroenterology
R13.13	Dysphagia, pharyngeal phase	Dysphagia	Gastroenterology
R18.8	Other ascites	Ascites	Gastroenterology
R26.2	Difficulty in walking, not elsewhere classified	Difficulty in Walking	Neurology
R26.89	Other abnormalities of gait and mobility	Difficulty in Walking	Neurology
R26.9	Unspecified abnormalities of gait and mobility	Difficulty in Walking	Neurology
R29.6	Repeated falls	Falls	Neurology
R32	Unspecified urinary incontinence	Urinary Incontinence	Urology
R33.8	Other retention of urine	Retention of Urine	Urology
R33.9	Retention of urine, unspecified	Retention of Urine	Urology
R35.0	Frequency of micturition	Frequency of Micturition	Urology
R41.0	Disorientation, unspecified	Cognitive Impairment	Neurology
R41.81	Age-related cognitive decline	Cognitive Impairment	Neurology
R41.82	Altered mental status, unspecified	Cognitive Impairment	Neurology
R41.841	Cognitive communication deficit	Cognitive Impairment	Neurology
R41.89	Other symptoms and signs involving cognitive functions and awareness	Cognitive Impairment	Neurology
R41.9	Unspecified symptoms and signs involving cognitive functions and awareness	Cognitive Impairment	Neurology
R45.1	Restlessness and agitation	Restlessness and Agitation	Psychiatry / Psychology
R49.0	Dysphonia	Dysphonia	Otolaryngology
R53.1	Weakness	Weakness	Neurology
R53.81	Other malaise	Malaise	Psychiatry / Psychology
R54	Age-related physical debility	Weakness	Neurology
R60.0	Localized edema	Edema	Nephrology
R60.9	Edema, unspecified	Edema	Nephrology
R62.7	Adult failure to thrive	Adult Failure to Thrive	Endocrinology
R63.4	Abnormal weight loss	Abnormal Weight Loss	Endocrinology
R63.8	Other symptoms and signs concerning food and fluid intake	Malnutrition	Endocrinology
R64	Cachexia	Malnutrition	Endocrinology
R65.20	Severe sepsis without septic shock	Sepsis	Infectious Diseases
R65.21	Severe sepsis with septic shock	Sepsis	Infectious Diseases
R73.03	Prediabetes	Prediabetes	Endocrinology
R74.01	Elevation of levels of liver transaminase levels	Elevation of Liver Transaminase Levels	Gastroenterology
R77.8	Other specified abnormalities of plasma proteins	MGUS	Hematology
R78.81	Bacteremia	Bacteremia	Infectious Diseases
R79.1	Abnormal coagulation profile	Abnormal Coagulation Profile	Hematology
R91.1	Solitary pulmonary nodule	Solitary Pulmonary Nodule	Oncology
T38.0X5A	Adverse effect of glucocorticoids and synthetic analogues, initial encounter	Drug Toxicity	Nephrology
T45.1X5A	Adverse effect of antineoplastic and immunosuppressive drugs, initial encounter	Drug Toxicity	Nephrology
T83.511A	Infection and inflammatory reaction due to indwelling urethral catheter, initial encounter	Urinary Tract Infection	Infectious Diseases
Z22.322	Carrier or suspected carrier of Methicillin resistant Staphylococcus aureus	MRSA	Infectious Diseases
Z59.00	Homelessness unspecified	Homelessness	General Internal Medicine
Z59.01	Sheltered homelessness	Homelessness	General Internal Medicine
Z59.02	Unsheltered homelessness	Homelessness	General Internal Medicine
Z59.811	Housing instability, housed, with risk of homelessness	Homelessness	General Internal Medicine
Z59.812	Housing instability, housed, homelessness in past 12 months	Homelessness	General Internal Medicine
Z59.819	Housing instability, housed unspecified	Homelessness	General Internal Medicine
Z59.89	Other problems related to housing and economic circumstances	Homelessness	General Internal Medicine
Z65.8	Other specified problems related to psychosocial circumstances	Problems Related to Psychosocial Circumstances	Psychiatry / Psychology
Z65.9	Problem related to unspecified psychosocial circumstances	Problems Related to Psychosocial Circumstances	Psychiatry / Psychology
Z74.09	Other reduced mobility	Difficulty in Walking	Neurology
Z74.1	Need for assistance with personal care	Need for Assistance with Personal Care	Neurology
Z91.81	History of falling	Falling	Neurology
Z99.11	Dependence on respirator [ventilator] status	Dependence on Ventilator	Pulmonary
Z99.2	Dependence on renal dialysis	Chronic Kidney Disease	Nephrology
Z99.3	Dependence on wheelchair	Wheelchair	Neurology
Z99.81	Dependence on supplemental oxygen	Dependence on Supplemental Oxygen	Pulmonary
