# Supplementary material for: Defining the Subtypes of Long COVID and Risk Factors for Prolonged Disease: Population-Based Case-Crossover Study
Source: JMIR Public Health Surveill. 2024 Apr 30;10:e49841. doi: 10.2196/49841 (PMC11094603; doi:10.2196/49841)
Supplement: Multimedia Appendix 4 [file publichealth_v10i1e49841_app4.xlsx]

## Sheet: supplmentary_table_3 (002)
Descriptions	Type	Before_Count	After_Count	Before_Null	After_Null	Before_Odds	After_Odds	Odds_Ratio	Ln(OR)	Upper 95% CI	Lower 95% CI
Abnormal Coagulation Profile	Hematology	705	881	366443	366267	0.0019239	0.00240535	1.25025	0.22334	1.38056	1.13223
Abnormal Weight Loss	Endocrinology	5028	5857	362120	361291	0.0138849	0.0162113	1.16755	0.154907	1.21273	1.12406
Abnormal White Blood Cell Count	Hematology	3495	4074	363653	363074	0.00961081	0.0112209	1.16752	0.154885	1.22178	1.11568
Abnormalities of Breathing	Pulmonary	916	1225	366232	365923	0.00250115	0.0033477	1.33847	0.291524	1.45828	1.22849
Acute Embolism and Thrombosis	Hematology	2333	3317	364815	363831	0.00639502	0.00911687	1.42562	0.354607	1.50345	1.35181
Acute Kidney Failure	Nephrology	11030	14110	356118	353038	0.0309729	0.0399674	1.2904	0.254951	1.32352	1.25811
Acute Pulmonary Edema	Pulmonary	515	667	366633	366481	0.00140467	0.00182001	1.29568	0.259038	1.45369	1.15485
Acute Respiratory Distress Syndrome	Pulmonary	134	709	367014	366439	0.000365109	0.00193484	5.29935	1.66758	6.37425	4.40571
Adult Failure to Thrive	Endocrinology	1425	2244	365723	364904	0.00389639	0.00614956	1.57827	0.45633	1.68688	1.47666
Anemia	Hematology	38748	46939	328400	320209	0.11799	0.146589	1.24238	0.217028	1.26028	1.22473
Ascites	Gastroenterology	885	1178	366263	365970	0.0024163	0.00321884	1.33214	0.286786	1.45368	1.22076
Asthma	Pulmonary	6475	7070	360673	360078	0.0179526	0.0196346	1.0937	0.0895629	1.13155	1.0571
Astigmatism	Ophthalmology	13164	14938	353984	352210	0.0371881	0.0424122	1.14048	0.131447	1.16805	1.11355
Atelectasis	Pulmonary	1579	1903	365569	365245	0.00431929	0.0052102	1.20626	0.187527	1.28969	1.12823
Bacteremia	Infectious Diseases	1840	2530	365308	364618	0.00503685	0.00693877	1.3776	0.320344	1.46312	1.29708
Bacterial Pneumonia	Infectious Diseases	2018	3108	365130	364040	0.0055268	0.00853752	1.54475	0.434862	1.63408	1.4603
Benign Prostatic Hyperplasia	Urology	38637	43018	328511	324130	0.117612	0.132718	1.12844	0.120834	1.145	1.11212
Cardiac Arrhythmia	Cardiology	53531	63429	313617	303719	0.170689	0.208841	1.22352	0.20173	1.23896	1.20827
Cardiovascular Disease	Cardiology	77551	89650	289597	277498	0.267789	0.323065	1.20642	0.187654	1.21968	1.1933
Cataracts	Ophthalmology	47083	51900	320065	315248	0.147104	0.164632	1.11915	0.112571	1.13426	1.10425
Cerebrovascular Disease	Neurology	7402	8267	359746	358881	0.0205756	0.0230355	1.11955	0.112929	1.15561	1.08462
Cervicalgia	Neurology	22157	23249	344991	343899	0.0642249	0.0676042	1.05262	0.051279	1.07281	1.03281
Chronic Cough	Pulmonary	1187	2397	365961	364751	0.00324352	0.00657161	2.02608	0.706101	2.17236	1.88964
Chronic Kidney Disease	Nephrology	51624	62671	315524	304477	0.163614	0.205832	1.25804	0.229551	1.27407	1.2422
Chronic Obstructive Pulmonary Disease	Pulmonary	29708	33267	337440	333881	0.0880394	0.0996373	1.13174	0.123753	1.1504	1.11337
Cirrhosis of Liver	Gastroenterology	3147	3575	364001	363573	0.00864558	0.00983296	1.13734	0.128692	1.19342	1.0839
Cognitive Impairment	Neurology	10069	12419	357079	354729	0.0281982	0.0350098	1.24156	0.216369	1.27515	1.20886
Conjunctivitis	Ophthalmology	2685	3165	364463	363983	0.007367	0.00869546	1.18033	0.16579	1.24287	1.12093
Constipation	Gastroenterology	14591	17710	352557	349438	0.0413862	0.0506814	1.2246	0.202611	1.25235	1.19746
Dehydration	Nephrology	776	1003	366372	366145	0.00211807	0.00273935	1.29333	0.257218	1.42054	1.17751
Delirium	Neurology	963	1576	366185	365572	0.00262982	0.00431105	1.6393	0.494267	1.77636	1.51281
Dementia	Neurology	16346	19516	350802	347632	0.0465961	0.0561398	1.20482	0.186329	1.23076	1.17942
Dental Caries	Dentistry	23187	26503	343961	340645	0.0674117	0.0778024	1.15414	0.143354	1.17539	1.13327
Dependence on Supplemental Oxygen	Pulmonary	5820	9871	361328	357277	0.0161072	0.0276284	1.71528	0.539576	1.77233	1.66006
Dependence on Ventilator	Pulmonary	146	459	367002	366689	0.000397818	0.00125174	3.14652	1.1463	3.79082	2.61172
Diaphragmatic Hernia	Pulmonary	3058	3570	364090	363578	0.00839902	0.00981908	1.16907	0.156212	1.22719	1.11371
Difficulty in Walking	Neurology	24826	28747	342322	338401	0.0725224	0.0849495	1.17136	0.158162	1.19219	1.15088
Diseases of Stomach and Duodenum	Gastroenterology	1282	1529	365866	365619	0.00350402	0.00418195	1.19347	0.176868	1.28561	1.10794
Disorders of Fluid, Electrolyte and Acid-Base Balance	Nephrology	25963	32516	341185	334632	0.0760965	0.0971694	1.27692	0.244453	1.29881	1.2554
Diverticulosis	Gastroenterology	5322	6205	361826	360943	0.0147087	0.0171911	1.16877	0.15595	1.21271	1.12642
Drug Toxicity	Nephrology	672	1132	366476	366016	0.00183368	0.00309276	1.68664	0.522739	1.85576	1.53293
Dry Eye Syndrome	Ophthalmology	22030	25412	345118	341736	0.0638332	0.0743615	1.16493	0.152664	1.18687	1.14341
Dysphagia	Gastroenterology	13775	17374	353373	349774	0.0389815	0.0496721	1.27425	0.242356	1.30369	1.24547
Dysphonia	Otolaryngology	1540	1820	365608	365328	0.00421216	0.00498182	1.18272	0.16782	1.26597	1.10495
Dyspnea	Pulmonary	28723	34104	338425	333044	0.0848726	0.102401	1.20653	0.187744	1.22649	1.18689
E. Coli	Infectious Diseases	870	1147	366278	366001	0.00237524	0.00313387	1.31939	0.277168	1.4411	1.20796
Edema	Nephrology	13339	14831	353809	352317	0.0377011	0.0420956	1.11656	0.110253	1.14351	1.09025
Elevation of Liver Transaminase Levels	Gastroenterology	1549	2343	365599	364805	0.00423688	0.00642261	1.51588	0.415997	1.61663	1.42141
Emphysema	Pulmonary	1905	2340	365243	364808	0.00521571	0.00641433	1.22981	0.206861	1.30672	1.15743
Encephalopathy	Neurology	2937	4980	364211	362168	0.00806401	0.0137505	1.70517	0.533666	1.78514	1.62879
Enterococcus	Infectious Diseases	597	951	366551	366197	0.0016287	0.00259696	1.5945	0.466563	1.76652	1.43924
Enterocolitis	Gastroenterology	561	879	366587	366269	0.00153033	0.00239988	1.56821	0.449932	1.74359	1.41046
Epistaxis	Otolaryngology	1250	1543	365898	365605	0.00341625	0.0042204	1.23539	0.211386	1.33124	1.14644
Esophagitis	Gastroenterology	2895	3805	364253	363343	0.00794777	0.0104722	1.31763	0.275832	1.38318	1.25518
Falling	Neurology	3444	3981	363704	363167	0.00946924	0.0109619	1.15763	0.146377	1.21194	1.10576
Falls	Neurology	1900	2276	365248	364872	0.00520195	0.0062378	1.19913	0.181596	1.27466	1.12808
Fatigue	Endocrinology	54	549	367094	366599	0.000147101	0.00149755	10.1804	2.32046	13.4642	7.69749
Fatty Liver	Gastroenterology	7373	7960	359775	359188	0.0204934	0.0221611	1.08138	0.0782372	1.11656	1.04731
Frequency of Micturition	Urology	3295	3643	363853	363505	0.00905585	0.0100219	1.10667	0.101358	1.16033	1.0555
Gastritis	Gastroenterology	2768	3292	364380	363856	0.00759647	0.00904754	1.19102	0.174809	1.25303	1.13208
Gastro-Esophageal Reflux Disease	Gastroenterology	57562	61685	309586	305463	0.185932	0.201939	1.08609	0.0825854	1.09965	1.0727
Gastrointestinal Hemorrhage	Gastroenterology	2280	2703	364868	364445	0.00624884	0.00741676	1.1869	0.171347	1.25517	1.12235
Gingival Recession	Dentistry	2652	3327	364496	363821	0.0072758	0.00914461	1.25685	0.228611	1.32292	1.19409
Gingivitis	Dentistry	8061	9905	359087	357243	0.0224486	0.0277262	1.2351	0.211151	1.27241	1.19888
Gout	Rheumatology	12046	12719	355102	354429	0.0339226	0.0358859	1.05787	0.0562613	1.08503	1.03139
Heart Failure Diastolic Dysfunction	Cardiology	5391	6813	361757	360335	0.0149023	0.0189074	1.26876	0.23804	1.3153	1.22387
Homelessness	General Internal Medicine	12190	17493	354958	349655	0.0343421	0.0500293	1.45679	0.376237	1.49157	1.42283
Hyperlipidemia	Cardiology	127941	133700	239207	233448	0.534855	0.572719	1.07079	0.0683992	1.08107	1.06061
Hypermetropia	Ophthalmology	7256	8039	359892	359109	0.0201616	0.022386	1.11033	0.104654	1.14652	1.07528
Hypertension	Cardiology	146864	150888	220284	216260	0.666703	0.697716	1.04652	0.0454671	1.05631	1.03681
Hypotension	Cardiology	7411	9372	359737	357776	0.0206012	0.0261952	1.27154	0.240227	1.31133	1.23295
Hypothyroidism	Endocrinology	18872	19776	348276	347372	0.0541869	0.0569303	1.05063	0.0493888	1.07238	1.02932
Ileus	Gastroenterology	462	732	366686	366416	0.00125993	0.00199773	1.58558	0.460952	1.78159	1.41114
Impacted Cerumen	Otolaryngology	4179	4682	362969	362466	0.0115134	0.0129171	1.12192	0.11504	1.17	1.07581
Infectious Sequelae	Infectious Diseases	26	608	367122	366540	7.08211e-05	0.00165876	23.4217	3.15366	34.6817	15.8175
Influenza	Infectious Diseases	250	548	366898	366600	0.000681388	0.00149482	2.19378	0.785627	2.54794	1.88885
Interstitial Pulmonary Disease	Pulmonary	602	924	366546	366224	0.00164236	0.00252305	1.53623	0.429333	1.7025	1.38621
Klebsiella	Infectious Diseases	575	791	366573	366357	0.00156858	0.0021591	1.37646	0.319517	1.5327	1.23616
Lower Back Pain	Neurology	23772	36171	343376	330977	0.0692302	0.109286	1.57858	0.456526	1.60572	1.5519
Malaise	Psychiatry / Psychology	2176	2462	364972	364686	0.0059621	0.00675101	1.13232	0.12427	1.19976	1.06867
Malignant Neoplasm of Bone	Oncology	1102	1447	366046	365701	0.00301055	0.00395678	1.31431	0.273309	1.42163	1.21508
Malignant Neoplasm of Liver	Oncology	441	751	366707	366397	0.0012026	0.00204969	1.70439	0.533206	1.91723	1.51518
Malignant Neoplasm of Lung	Oncology	893	1205	366255	365943	0.00243819	0.00329286	1.35053	0.3005	1.4728	1.23842
Malnutrition	Endocrinology	4031	7413	363117	359735	0.0111011	0.0206068	1.85629	0.618578	1.9294	1.78594
Melanocytic Nevi	Dermatology	1874	2238	365274	364910	0.0051304	0.00613302	1.19543	0.178504	1.27131	1.12408
Melena	Gastroenterology	2251	2572	364897	364576	0.00616886	0.00705477	1.14361	0.134189	1.21039	1.08051
Mental Disorder	Psychiatry / Psychology	108253	118169	258895	248979	0.418135	0.474614	1.13508	0.126699	1.14638	1.12388
MGUS	Hematology	868	1337	366280	365811	0.00236977	0.00365489	1.5423	0.433273	1.68006	1.41583
MRSA	Infectious Diseases	1012	1504	366136	365644	0.002764	0.00411329	1.48817	0.397544	1.61182	1.374
MSSA	Infectious Diseases	820	1099	366328	366049	0.00223843	0.00300233	1.34127	0.293614	1.4684	1.22514
Muscle Weakness	Neurology	9656	12242	357492	354906	0.0270104	0.0344936	1.27705	0.244553	1.3121	1.24293
Myopia	Ophthalmology	7680	8815	359468	358333	0.0213649	0.0246	1.15142	0.140998	1.18761	1.11634
Nail Dystrophy	Dermatology	8277	9510	358871	357638	0.023064	0.0265911	1.15293	0.142305	1.18783	1.11905
Need for Assistance with Personal Care	Neurology	3351	4266	363797	362882	0.00921118	0.0117559	1.27626	0.243936	1.33564	1.21952
Neuropathy	Neurology	33415	36979	333733	330169	0.100125	0.112	1.1186	0.112082	1.13614	1.10134
Nonscarring Hair Loss	Dermatology	264	489	366884	366659	0.000719573	0.00133366	1.85341	0.617027	2.15284	1.59562
Obesity	Endocrinology	34194	35383	332954	331765	0.102699	0.106651	1.03848	0.0377587	1.05483	1.02238
Obstructive and Reflux Uropathy	Urology	2001	2408	365147	364740	0.00547998	0.00660196	1.20474	0.186265	1.27856	1.13519
Open Angle with Borderline Findings	Ophthalmology	7651	8560	359497	358588	0.0212825	0.0238714	1.12164	0.114796	1.15717	1.08721
Osteoarthritis	Rheumatology	7552	8223	359596	358925	0.0210013	0.0229101	1.09089	0.0869904	1.12589	1.05698
Osteomyelitis	Infectious Diseases	1289	1577	365859	365571	0.00352322	0.0043138	1.22439	0.202445	1.31809	1.13736
Osteoporosis	Endocrinology	2438	2730	364710	364418	0.00668476	0.0074914	1.12067	0.113925	1.1838	1.0609
Pancytopenia	Hematology	1072	1383	366076	365765	0.00292835	0.00378112	1.29121	0.255579	1.3986	1.19207
Peripheral Vascular Disease	Cardiology	9553	10532	357595	356616	0.0267146	0.0295332	1.10551	0.100304	1.13699	1.0749
Phosphorus Metabolism Disorder	Endocrinology	1122	1454	366026	365694	0.00306536	0.003976	1.29708	0.260113	1.40233	1.19973
Pleural Effusion	Pulmonary	2529	3634	364619	363514	0.00693601	0.00999686	1.4413	0.365545	1.51666	1.36969
Pneumonia	Pulmonary	6875	8989	360273	358159	0.0190828	0.0250978	1.31521	0.273995	1.35762	1.27412
Polyp of Stomach and Duodenum	Gastroenterology	614	822	366534	366326	0.00167515	0.0022439	1.33952	0.292313	1.4873	1.20643
Portal Hypertension	Gastroenterology	764	986	366384	366162	0.00208524	0.0026928	1.29136	0.255695	1.41946	1.17482
Prediabetes	Endocrinology	10309	11366	356839	355782	0.0288898	0.0319465	1.10581	0.100576	1.13614	1.07629
Presbyopia	Ophthalmology	38622	43871	328526	323277	0.117561	0.135707	1.15435	0.143538	1.17123	1.13772
Pressue ulcer	Dermatology	775	1808	366373	365340	0.00211533	0.00494881	2.3395	0.849937	2.54521	2.15041
Problems Related to Psychosocial Circumstances	Psychiatry / Psychology	33570	36656	333578	330492	0.100636	0.110913	1.10212	0.0972386	1.11942	1.0851
Proteus	Infectious Diseases	408	545	366740	366603	0.0011125	0.00148662	1.33628	0.289892	1.51936	1.17527
Pseudomonas	Infectious Diseases	471	751	366677	366397	0.00128451	0.00204969	1.5957	0.467311	1.7907	1.42193
Pulmonary Embolism without Acute Cor Pulmonale	Hematology	2053	3689	365095	363459	0.00562319	0.0101497	1.80497	0.590544	1.90543	1.70981
Pulmonary Fibrosis	Pulmonary	1135	1731	366013	365417	0.00310098	0.00473705	1.5276	0.423696	1.64657	1.41722
Pulmonary Hypertension	Pulmonary	1956	2505	365192	364643	0.00535609	0.00686973	1.2826	0.248892	1.36099	1.20873
Respiratory Disorders	Pulmonary	3465	4430	363683	362718	0.00952753	0.0122133	1.2819	0.248344	1.34049	1.22588
Respiratory Failure	Pulmonary	8785	17141	358363	350007	0.0245143	0.0489733	1.99775	0.692021	2.05065	1.94621
Restlessness and Agitation	Psychiatry / Psychology	817	1045	366331	366103	0.00223022	0.00285439	1.27987	0.246756	1.40271	1.16778
Retention of Urine	Urology	6859	8546	360289	358602	0.0190375	0.0238314	1.25182	0.224595	1.29266	1.21226
Retinopathy	Ophthalmology	2636	3089	364512	364059	0.00723159	0.00848489	1.17331	0.159828	1.23615	1.11366
Seizure Disorder	Neurology	1509	1817	365639	365331	0.00412702	0.00497357	1.20512	0.186582	1.29046	1.12543
Sensorineural Hearing Loss	Otolaryngology	22765	25178	344383	341970	0.0661037	0.0736263	1.1138	0.107778	1.13464	1.09334
Sepsis	Infectious Diseases	4624	7380	362524	359768	0.012755	0.0205132	1.60825	0.475145	1.66895	1.54975
Sleep Disorders	General Internal Medicine	85379	91203	281769	275945	0.303011	0.330512	1.09076	0.0868736	1.1025	1.07914
Solitary Pulmonary Nodule	Oncology	7572	8433	359576	358715	0.0210581	0.0235089	1.11638	0.110093	1.15196	1.0819
Thrombocytopenia	Hematology	4503	5659	362645	361489	0.0124171	0.0156547	1.26074	0.231696	1.31141	1.21202
Thrush	Infectious Diseases	306	564	366842	366584	0.000834147	0.00153853	1.84443	0.612173	2.11998	1.6047
Tinnitus	Neurology	9545	10799	357603	356349	0.0266916	0.0303046	1.13536	0.126949	1.16751	1.10409
Type 2 Diabetes Mellitus	Endocrinology	124569	132859	242579	234289	0.513519	0.567073	1.10429	0.0992007	1.11493	1.09375
Unspecified Disorder of Refraction	Ophthalmology	7253	8148	359895	359000	0.0201531	0.0226964	1.1262	0.118847	1.16279	1.09076
Urinary Incontinence	Urology	5425	6241	361723	360907	0.0149977	0.0172925	1.15302	0.142381	1.19609	1.1115
Urinary Tract Infection	Infectious Diseases	9959	11518	357189	355630	0.0278816	0.0323876	1.16161	0.149809	1.19366	1.13042
Uropathy	Urology	626	786	366522	366362	0.00170795	0.00214542	1.25614	0.228043	1.39534	1.13082
Valve Stenosis/Insufficiency	Cardiology	6026	7038	361122	360110	0.0166869	0.019544	1.17122	0.158047	1.21259	1.13127
Viral Pneumonia	Infectious Diseases	676	1671	366472	365477	0.00184462	0.00457211	2.47862	0.907703	2.71058	2.26652
Vitamin Deficiency	General Internal Medicine	34260	37519	332888	329629	0.102917	0.113822	1.10595	0.100707	1.12314	1.08903
Vitreous Degeneration	Ophthalmology	3174	3621	363974	363527	0.0087204	0.00996075	1.14223	0.132986	1.19825	1.08883
Weakness	Neurology	16699	20772	350449	346376	0.0476503	0.0599695	1.25853	0.229947	1.28512	1.2325
Wheelchair	Neurology	698	861	366450	366287	0.00190476	0.00235062	1.23407	0.21032	1.36377	1.11671
Xerosis Cutis	Dermatology	4582	5183	362566	361965	0.0126377	0.0143191	1.13304	0.124907	1.1793	1.08861
